# Supplementary material for: A novel human tau knock-in mouse model reveals interaction of Abeta and human tau under progressing cerebral amyloidosis in 5xFAD mice
Source: Alzheimers Res Ther. 2023 Jan 14;15:16. doi: 10.1186/s13195-022-01144-y (PMC9840277; doi:10.1186/s13195-022-01144-y)
Supplement: Supplementary file 2 — Additional file 2. Gene set enrichment analyses results. [file 13195_2022_1144_MOESM2_ESM.xlsx]

## Sheet: GSEA_5xFADxhtau_6month
GSEA results for the effect of 5xFADxhtau on the 5xFAD background at 6 month
ID	Description	setSize	enrichmentScore	NES	p.adjust	qvalues	rank	leading_edge	core_enrichment
mmu00190	Oxidative phosphorylation	13	0.685068	1.6944	0.0087308	0.285549	52	tags=38%, list=7%, signal=36%	68202/57423/12864/22272/66144
mmu04371	Apelin signaling pathway	12	0.682721	1.65437	0.0132094	0.285549	146	tags=58%, list=19%, signal=48%	14701/20130/110891/14674/12326/12315/19082
mmu04142	Lysosome	16	0.616703	1.62239	0.0167214	0.285549	186	tags=56%, list=25%, signal=43%	13040/16792/12512/16784/17939/11432/75612/114143/18145
mmu04145	Phagosome	10	0.69923	1.62149	0.0195332	0.285549	97	tags=50%, list=13%, signal=44%	13040/13057/66144/16419/16784
mmu04932	Non-alcoholic fatty liver disease (NAFLD)	12	0.652054	1.58006	0.0270711	0.285549	197	tags=58%, list=26%, signal=44%	68202/12864/22272/19082/18708/70316/26420
mmu04380	Osteoclast differentiation	11	0.666486	1.58301	0.0292139	0.285549	100	tags=45%, list=13%, signal=40%	83433/13057/12977/21813/12326
mmu04010	MAPK signaling pathway	23	-0.565872	-1.76515	0.0229885	0.285549	13	tags=13%, list=2%, signal=13%	18750/17762

## Sheet: GSEA_human_PHG_region
GSEA results for the human parahippocampal gyrus region (PHG) from the Mount Sinai Brain Bank cohort
ID	Description	setSize	enrichmentScore	NES	p.adjust	qvalues	rank	leading_edge	core_enrichment
hsa04530	Tight junction	19	0.571314	1.87664	0.00206469	0.070791	132	tags=53%, list=17%, signal=45%	9414/4478/56288/5010/7430/8531/154796/5872/5962/3688
hsa04721	Synaptic vesicle cycle	13	-0.627221	-2.17326	0.0022742	0.070791	57	tags=92%, list=7%, signal=87%	533/4905/9296/6812/6857/6616/112755/10815/1759/6804/5864
hsa01200	Carbon metabolism	10	-0.677511	-2.12571	0.00362757	0.070791	61	tags=40%, list=8%, signal=37%	2805/7167/2026
hsa00190	Oxidative phosphorylation	13	-0.591329	-2.04889	0.00389864	0.070791	229	tags=92%, list=30%, signal=66%	533/4695/27089/9551/9167/4706/9296/1345/498/10476/4698
hsa04714	Thermogenesis	14	-0.528144	-1.88606	0.00765646	0.11122	220	tags=71%, list=29%, signal=52%	27089/9551/9167/5571/4706/1345/498/10476/4698
hsa04024	cAMP signaling pathway	18	-0.449627	-1.74031	0.010925	0.120891	218	tags=67%, list=28%, signal=49%	5295/805/808/9568/478/2892/491/5601/814/1128/5058
hsa05010	Alzheimer disease	19	-0.441256	-1.76033	0.0135185	0.120891	220	tags=63%, list=29%, signal=46%	27089/9167/805/808/4706/1345/6622/498/5532/10476/4698
hsa05031	Amphetamine addiction	10	-0.588185	-1.84545	0.0136034	0.120891	183	tags=70%, list=24%, signal=54%	808/5532/2892/5579/814/6804
hsa04921	Oxytocin signaling pathway	14	-0.507553	-1.81253	0.01498	0.120891	219	tags=71%, list=28%, signal=52%	59283/2983/5571/805/808/5532/4208/5579/814
hsa04810	Regulation of actin cytoskeleton	25	0.448461	1.58153	0.0218375	0.15861	26	tags=8%, list=3%, signal=8%	5058
hsa04390	Hippo signaling pathway	15	0.529762	1.62472	0.0240691	0.158925	108	tags=47%, list=14%, signal=41%	25937/10413/56288/26524/7048/154796/658
hsa05165	Human papillomavirus infection	20	0.473952	1.57895	0.0263589	0.159541	1	tags=5%, list=0%, signal=5%
hsa04020	Calcium signaling pathway	16	-0.445788	-1.6654	0.0300489	0.167885	223	tags=75%, list=29%, signal=54%	490/805/808/6543/5532/1131/5153/5579/491/814/1128
hsa05012	Parkinson disease	11	-0.506399	-1.6518	0.0327147	0.169723	220	tags=82%, list=29%, signal=59%	27089/9167/4706/1345/6622/498/10476/4698

## Sheet: GSEA_5xFADxhtau_12month
GSEA results for the effect of 5xFADxhtau on the 5xFAD background at 12 month
ID	Description	setSize	enrichmentScore	NES	p.adjust	qvalues	rank	leading_edge	core_enrichment
mmu04512	ECM-receptor interaction	11	-0.721331	-1.66704	0.0120466	0.20289	148	tags=64%, list=20%, signal=52%	12841/16779/16419/16403/14268/12840
mmu05142	Chagas disease (American trypanosomiasis)	10	-0.710123	-1.59995	0.0190736	0.22445	156	tags=70%, list=21%, signal=56%	14678/21813/12633/12260/12259/21937
mmu05160	Hepatitis C	10	-0.681708	-1.53593	0.0366485	0.22445	205	tags=70%, list=27%, signal=52%	12520/20848/12633/18417/21937/12741
mmu04670	Leukocyte transendothelial migration	17	-0.675844	-1.72763	0.00437391	0.169325	168	tags=65%, list=22%, signal=51%	14678/16412/12385/22325/13057/18417/12741/69524/17698/18613
mmu05145	Toxoplasmosis	11	-0.665502	-1.53802	0.0353366	0.22445	184	tags=73%, list=24%, signal=56%	20848/14678/16412/16779/16403/12043/21937
mmu05165	Human papillomavirus infection	21	-0.637616	-1.69304	0.00560839	0.169325	153	tags=52%, list=20%, signal=43%	16412/12841/16779/16419/27060/16403/93742/14268/21937/12840
mmu05010	Alzheimer disease	18	-0.5907	-1.52648	0.0353917	0.22445	51	tags=11%, list=7%, signal=11%	17762
mmu05200	Pathways in cancer	35	-0.558562	-1.63266	0.00754027	0.169325	153	tags=43%, list=20%, signal=36%	14678/16412/21813/66066/16779/240168/13819/12385/16403/21802/14268/12043/20525/18024
mmu04151	PI3K-Akt signaling pathway	25	-0.552989	-1.52096	0.030666	0.22445	148	tags=40%, list=20%, signal=33%	66066/12841/16779/16419/16403/21802/14268/12043/12840
mmu04020	Calcium signaling pathway	16	0.495592	1.59256	0.0323671	0.22445	5	tags=12%, list=1%, signal=13%	18575
mmu04921	Oxytocin signaling pathway	12	0.561276	1.65335	0.0305499	0.22445	179	tags=58%, list=24%, signal=45%	12326/19058/18751/19056/81905/17260/12315

## Sheet: GSEA_human_TCX_region
GSEA results for the human temporal cortex brain region (TCX) from the Mayo cohort
ID	Description	setSize	enrichmentScore	NES	p.adjust	qvalues	rank	leading_edge	core_enrichment
hsa05165	Human papillomavirus infection	20	0.643157	1.9877	0.000400588	0.0269869	1	tags=5%, list=0%, signal=5%
hsa04151	PI3K-Akt signaling pathway	24	0.557711	1.7939	0.00289436	0.0881076	1	tags=12%, list=0%, signal=13%	1128/10681
hsa04810	Regulation of actin cytoskeleton	25	0.536995	1.74318	0.00417047	0.0881076	114	tags=48%, list=15%, signal=42%	55970/3655/7430/3693/2335/9459/3696/4478/3985/2768/3688/10672
hsa04530	Tight junction	19	0.575579	1.75797	0.00523139	0.0881076	122	tags=47%, list=16%, signal=41%	9071/8531/56288/7430/5872/4478/3688/9414/154796
hsa04512	ECM-receptor interaction	10	0.668166	1.71388	0.00962099	0.12963	104	tags=60%, list=13%, signal=53%	3655/3693/3913/2335/3696/3688
hsa04721	Synaptic vesicle cycle	13	-0.554905	-1.80752	0.0141136	0.153154	212	tags=69%, list=27%, signal=51%	112755/10815/1759/6812/6857/5864/4905/6616
hsa04390	Hippo signaling pathway	15	0.573385	1.64106	0.0165646	0.153154	220	tags=73%, list=29%, signal=53%	10413/56288/7048/25937/658/26524/154796/23286/7159/55233/5501
hsa04670	Leukocyte transendothelial migration	16	0.555504	1.62068	0.0194563	0.153154	211	tags=62%, list=27%, signal=46%	9071/5175/7430/90952/4478/3688/5578/394/7122/1535
hsa04024	cAMP signaling pathway	19	-0.454851	-1.69203	0.0223793	0.153154	131	tags=53%, list=17%, signal=45%	808/5601/1128/491/9568/2892/5058/814/478
hsa05145	Toxoplasmosis	12	0.599309	1.61417	0.0227338	0.153154	104	tags=50%, list=13%, signal=44%	7132/3655/3913/3303/6774/3688
hsa05200	Pathways in cancer	36	0.433741	1.53049	0.03227	0.168585	1	tags=3%, list=0%, signal=3%
hsa05205	Proteoglycans in cancer	18	0.515486	1.55185	0.0338478	0.168585	266	tags=72%, list=35%, signal=48%	7430/3693/2335/4478/6774/3688/5578/6237/5501/2549/3480/967/5962
hsa04514	Cell adhesion molecules (CAMs)	13	0.564292	1.55694	0.0340989	0.168585	104	tags=46%, list=13%, signal=41%	9071/5175/3655/3696/90952/3688
hsa05163	Human cytomegalovirus infection	17	0.515672	1.52802	0.0395403	0.168585	135	tags=47%, list=18%, signal=40%	55970/7132/2791/2768/6774/567/10672/5578
hsa04015	Rap1 signaling pathway	17	0.514401	1.52426	0.0407717	0.168585	185	tags=53%, list=24%, signal=41%	56288/2321/1435/3688/23683/7094/5578/135/6237
hsa04510	Focal adhesion	21	0.484382	1.51317	0.0430794	0.168585	135	tags=43%, list=18%, signal=36%	2321/3655/3693/3913/2335/3696/3688/7094/5578
hsa04145	Phagosome	10	0.599672	1.53819	0.0432945	0.168585	227	tags=70%, list=29%, signal=50%	3693/1520/3688/3920/1535/10312/9341
hsa05142	Chagas disease (American trypanosomiasis)	10	0.596711	1.53059	0.0450437	0.168585	56	tags=40%, list=7%, signal=38%	7132/7048/714/713
hsa04921	Oxytocin signaling pathway	14	-0.46758	-1.56771	0.0482855	0.171206	135	tags=50%, list=18%, signal=42%	805/808/4208/5579/59283/814
