# Supplementary material for: A novel human tau knock-in mouse model reveals interaction of Abeta and human tau under progressing cerebral amyloidosis in 5xFAD mice
Source: Alzheimers Res Ther. 2023 Jan 14;15:16. doi: 10.1186/s13195-022-01144-y (PMC9840277; doi:10.1186/s13195-022-01144-y)
Supplement: Supplementary file 3 — Additional file 3. Correlation coefficients. [file 13195_2022_1144_MOESM3_ESM.xlsx]

## Sheet: NS_7 month
consensus cluster	Human co-expression modules	correlation coefficient	p-value	correlation coefficient	p-value	correlation coefficient	p-value	correlation coefficient	p-value
		SEX (M)	SEX (M)	5XFAD	5XFAD	htau-KI	htau-KI	5XFADX htau-KI	5XFADX htau-KI
A (ECM organization)	TCXblue	-0.215629	0.0195496	0.36253	5.89961e-05	0.0590166	0.527348	-0.193711	0.0363788
	PHGyellow	-0.175361	0.0794243	0.188995	0.05838	0.00897605	0.929013	-0.128774	0.199349
	IFGyellow	-0.212912	0.0518369	0.252619	0.0204308	-0.0565212	0.609581	-0.0253848	0.818709
B (Immune System)	DLPFCblue	-0.148206	0.0458602	0.0956734	0.198876	0.00329953	0.96474	-0.0298012	0.689629
	CBEturquoise	-0.299777	1.69578e-05	0.502772	3.81264e-14	0.132739	0.0616234	0.227142	0.0012539
	STGblue	-0.124015	0.140026	0.591685	7.16263e-15	0.117288	0.162996	0.298554	0.000292546
	PHGturquoise	-0.0169652	0.864277	0.0674592	0.496243	0.0108544	0.912918	-0.145087	0.141695
	IFGturquoise	-0.0878305	0.328094	0.38006	1.13602e-05	-0.0214812	0.811299	0.304359	0.000530326
	TCXturquoise	-0.182054	0.110654	0.170067	0.13659	0.28311	0.0120183	-0.169267	0.138472
	FPturquoise	0.0699713	0.473889	0.0645227	0.509076	0.00839697	0.931593	0.0727292	0.456594
C (Neuronal System)	IFGbrown	0.0983412	0.137041	0.0362299	0.584627	-0.0197542	0.765715	0.14749	0.025296
	STGbrown	-0.0855415	0.219254	0.124373	0.0734727	-0.0319712	0.646641	-0.0842994	0.226044
	DLPFCyellow	-0.00195101	0.978687	0.0737043	0.312201	-0.00960151	0.895398	0.0596922	0.4133
	TCXgreen	-0.092353	0.21371	0.0581264	0.434454	-0.129475	0.0806599	0.0137523	0.853408
	FPyellow	0.0576532	0.440759	0.00469194	0.950016	-0.0135	0.856859	0.128299	0.0852058
	CBEyellow	-0.0173627	0.829665	0.0204338	0.80012	-0.0398884	0.621027	0.159879	0.0461882
	PHGbrown	-0.150345	0.0546605	0.196038	0.0118773	-0.0514652	0.51281	-0.154209	0.0486622
D (Cell Cycle, NMD)	DLPFCbrown	0.184426	0.0297505	0.0156935	0.854512	0.000278067	0.997408	-0.0201498	0.813866
	STGyellow	-0.114903	0.150547	0.236957	0.00272051	0.161029	0.0432545	-0.248713	0.0016265
	PHGgreen	0.100023	0.241378	0.104219	0.222104	0.0372643	0.663183	-0.0613942	0.472777
	CBEbrown	0.0915811	0.377419	0.312637	0.00203836	0.233164	0.0229687	-0.378899	0.00015287
	TCXyellow	-0.106057	0.193453	0.248303	0.00203913	0.113129	0.165231	-0.1035	0.204474
	IFGblue	-0.0338149	0.60914	0.121645	0.064939	-0.0175476	0.790798	-0.069411	0.293488
	FPblue	-0.0353933	0.558203	0.217122	0.000278858	0.156169	0.00935873	-0.245024	3.87048e-05
E (Organelle Biogenesis)	FPbrown	-0.49332	5.96028e-06	0.485095	8.95159e-06	0.0061531	0.957929	-0.532913	7.20558e-07
	CBEblue	0.106699	0.167361	0.163196	0.0340034	-0.0406083	0.600135	-0.235578	0.00204721
	DLPFCturquoise	0.0821842	0.332627	0.247958	0.00303108	-0.0237272	0.780033	-0.224979	0.00731457
	TCXbrown	0.117823	0.199966	0.0928269	0.313261	-0.0600546	0.51468	-0.251512	0.00558796
	STGturquoise	0.0886804	0.343822	0.166796	0.0735256	-0.00750124	0.936303	-0.259952	0.00483142
	PHGblue	-0.235712	0.00223422	0.410943	3.80808e-08	0.0433382	0.579295	-0.49012	2.05191e-11

## Sheet: NS_13 month
consensus cluster	Human co-expression modules	correlation coefficient	p-value	correlation coefficient	p-value	correlation coefficient	p-value	correlation coefficient	p-value
		SEX (M)	SEX (M)	5XFAD	5XFAD	htau-KI	htau-KI	5XFADX htau-KI	5XFADX htau-KI
A (ECM organization)	TCXblue	0.0539536	0.563431	0.0130103	0.889274	-0.147655	0.112126	-0.210779	0.0225406
	PHGyellow	-0.0223652	0.824316	-0.0215651	0.830505	-0.0889421	0.376434	-0.168191	0.0927126
	IFGyellow	-0.0689106	0.533381	0.0668574	0.545675	-0.0993131	0.368756	-0.329822	0.00218547
B (Immune System)	DLPFCblue	0.0382585	0.608115	0.0724469	0.331097	-0.130846	0.0783009	0.0801727	0.281985
	CBEturquoise	-0.0224424	0.753039	0.462604	6.02918e-12	-0.00249879	0.972058	-0.213882	0.0024186
	STGblue	0.062472	0.458557	0.527829	1.2526e-11	0.135543	0.106508	-0.266687	0.00128354
	PHGturquoise	-0.0335996	0.734908	-0.0633049	0.523198	-0.111986	0.25772	-0.0452855	0.648048
	IFGturquoise	0.016065	0.858297	0.410845	1.76616e-06	-0.0367967	0.682492	-0.0769767	0.391599
	TCXturquoise	0.167228	0.143359	0.00111481	0.992271	0.0621714	0.588686	-0.112505	0.326743
	FPturquoise	-0.00414077	0.966236	0.148728	0.12629	0.0935047	0.338083	-0.085316	0.382258
C (Neuronal System)	IFGbrown	0.00815834	0.902063	0.00317461	0.961809	0.185034	0.00487403	-0.264089	5.00234e-05
	STGbrown	-0.183675	0.00791509	-0.145162	0.0364361	-0.112079	0.107014	0.171744	0.0131212
	DLPFCyellow	0.00901609	0.901742	0.0329601	0.651666	0.0125062	0.864023	-0.00246548	0.973068
	TCXgreen	-0.151554	0.0405624	-0.140339	0.0581128	-0.158485	0.032128	0.125085	0.0915732
	FPyellow	-0.010331	0.890217	0.0174377	0.815767	0.0853875	0.25308	-0.101805	0.172661
	CBEyellow	0.0234113	0.771744	0.143827	0.073249	0.0212751	0.792074	-0.0500953	0.534568
	PHGbrown	-0.16364	0.0362849	-0.0639569	0.415864	-0.191842	0.0138597	0.134803	0.0852534
D (Cell Cycle, NMD)	DLPFCbrown	0.0733144	0.39105	0.120334	0.158232	-0.0135461	0.874243	0.00811185	0.924493
	STGyellow	-0.126715	0.112617	-0.207096	0.00903175	-0.125383	0.11648	0.095393	0.233155
	PHGgreen	0.0393721	0.645389	0.121857	0.152997	-0.0516377	0.54604	-0.0669011	0.433917
	CBEbrown	-0.104188	0.314995	-0.102802	0.32151	-0.0318597	0.759226	0.0689169	0.506936
	TCXyellow	-0.165995	0.0409701	-0.0845389	0.300428	-0.0610451	0.455004	-0.0282472	0.729757
	IFGblue	0.113658	0.0847672	0.067992	0.303492	-0.0643701	0.330034	-0.0265692	0.687907
	FPblue	-0.0368468	0.542144	-0.0241681	0.689343	-0.0742024	0.219131	0.0146165	0.808983
E (Organelle Biogenesis)	FPbrown	-0.264486	0.0209548	-0.14253	0.219358	-0.43337	9.21218e-05	0.258117	0.0243722
	CBEblue	-0.00938323	0.903628	0.119629	0.121332	0.0113163	0.883901	-0.020241	0.793933
	DLPFCturquoise	0.120476	0.15473	0.0294007	0.729281	0.0470551	0.579523	-0.164099	0.0518448
	TCXbrown	0.0688186	0.455145	0.201941	0.0269782	-0.0113169	0.902363	-0.0638739	0.488254
	STGturquoise	0.101791	0.276916	0.0899231	0.337076	0.0242808	0.795852	-0.0692891	0.459863
	PHGblue	-0.0546973	0.483974	-0.024882	0.750326	-0.306388	5.95224e-05	0.0724502	0.353604
